# Supplementary material for: Multidimensional metrics of niche space for use with diverse analytical techniques
Source: Sci Rep. 2017 Feb 1;7:41599. doi: 10.1038/srep41599 (PMC5286414; doi:10.1038/srep41599)
Supplement: Supplementary Information [file srep41599-s2.txt]

#This code implements multidimensional version of the metrics of Layman et al (2007), Ecology, 88, 42-48 
#
#Daniel C Reuman
#2015 01 21

require(geometry)

#Ranges
#
#Arguments
#iso        A data frame which may have taxon names in the first column and subsequent 
#           columns containing isotope information for each species. 
#rangenum   The numbers of the isotopes (in the order of the columns in iso) for 
#           which you want the range. Defaults to all of them.
#
#Output
#A vector of the same length as rangenum that gives all the ranges desired.
#
#Notes
#It is assumed that no data are missing.
#
RGS.lay<-function(iso,rangenum)
{
  if (names(iso)[1]=="species" || names(iso)[1]=="Species")
  {
    iso<-iso[,2:dim(iso)[2]]
  }
  m<-apply(X=iso,FUN=min,MARGIN=2) #the min of each column
  M<-apply(X=iso,FUN=max,MARGIN=2) #the max of each column
  return(M[rangenum]-m[rangenum])
}

#Convex hull area/volume
#
#Arguments
#iso        A data frame which may have taxon names in the first column and subsequent 
#           columns containing isotope information for each species. 
#
#Output
#A single number which is the area of the convex hull
#
#Notes
#It is assumed that no data are missing. THIS CODE IS JUST A WRAPPER AROUND convhulln 
#FROM geometry package, WHICH IN TURN CALLS THE Qhull LIBRARY. THE Qhull code CRASHES 
#IF THE CONVEX HULL HAS ZERO VOLUME.
#
CHV.lay<-function(iso)
{
  if (names(iso)[1]=="species" || names(iso)[1]=="Species")
  {
    iso<-iso[,2:dim(iso)[2]]
  }
  res<-convhulln(iso,options='FA')
  return(res$vol)
}

#Mean distance to centroid
#
#Arguments
#iso        A data frame which may have taxon names in the first column and subsequent 
#           columns containing isotope information for each species. 
#
#Output
#A single number with is the mean Euclidean distance of species as points in 
#isotope space to the centroid point.
#
#Notes
#It is assumed that no data are missing.
#
CD.lay<-function(iso)
{
  if (names(iso)[1]=="species" || names(iso)[1]=="Species")
  {
    iso<-iso[,2:dim(iso)[2]]
  }
  di<-dim(iso)
  c<-apply(X=iso,FUN=mean,MARGIN=2) #the centroid
  res<-mean(sqrt(apply(X=(iso-matrix(rep(c,times=di[1]),di[1],di[2],byrow=T))^2,MARGIN=1,FUN=sum)))
  return(res)
}

#Mean nearest neighbor distance
#
#Arguments
#iso        A data frame which may have taxon names in the first column and subsequent 
#           columns containing isotope information for each species. 
#
#Output
#A single number which is the mean Euclidean distance of species as points in 
#isotope space to their nearest neighbors.
#
#Notes
#It is assumed that no data are missing.
#
NND.lay<-function(iso)
{
  if (names(iso)[1]=="species" || names(iso)[1]=="Species")
  {
    iso<-iso[,2:dim(iso)[2]]
  }
  
  #find all the pairwise distances
  res<-0
  for (c1 in 1:dim(iso)[2])
  {
    res<-res+outer(iso[,c1],iso[,c1],FUN=function(x,y){(x-y)^2})
  }
  res<-sqrt(res)
  
  #get column mins
  diag(res)<-NA
  res<-apply(X=res,MARGIN=2,FUN=min,na.rm=T)
  
  #return the mean
  return(mean(res))
}

#Standard deviation of nearest neighbor distance
#
#Arguments
#iso        A data frame which may have taxon names in the first column and subsequent 
#           columns containing isotope information for each species. 
#
#Output
#A single number which is the standard deviation of Euclidean distances of 
#species as points in isotope space to their nearest neighbors.
#
#Notes
#It is assumed that no data are missing.
#
SDNND.lay<-function(iso)
{
  if (names(iso)[1]=="species" || names(iso)[1]=="Species")
  {
    iso<-iso[,2:dim(iso)[2]]
  }
  
  #find all the pairwise distances
  res<-0
  for (c1 in 1:dim(iso)[2])
  {
    res<-res+outer(iso[,c1],iso[,c1],FUN=function(x,y){(x-y)^2})
  }
  res<-sqrt(res)
  
  #get column mins
  diag(res)<-NA
  res<-apply(X=res,MARGIN=2,FUN=min,na.rm=T)
  
  #return the standard deviation
  return(sd(res))
}
